# Supplementary material for: Covering Hierarchical Dirichlet Mixture Models on binary data to enhance genomic stratifications in onco-hematology
Source: PLoS Comput Biol. 2024 Feb 2;20(2):e1011299. doi: 10.1371/journal.pcbi.1011299 (PMC10880984; doi:10.1371/journal.pcbi.1011299)
Supplement: S1 Table — The table exhibits how one HDMM clusters all gene mutations and cytogenetic anomalies across one garbage component (column 0) and ten components (1-10). Some alterations are uniquely assigned to a single component but more than half are assigned at least to two components. Besides, this table shows that the genomic alterations are not equally abundant in the cohort with NPM1 being the most frequent occurring alteration. (CSV) [file pcbi.1011299.s002.csv]

Gene	0	1	2	3	4	5	6	7	8	9	10
ASXL1	0	0	56	0	0	0	0	12	0	0	0
ATRX	1	3	0	0	0	0	0	0	0	0	0
BCOR	0	0	20	0	0	0	0	8	0	6	0
BRAF	0	0	0	0	0	0	0	0	0	0	0
CBL	9	16	0	0	0	0	0	0	0	0	0
CBLB	0	0	0	0	0	0	0	0	0	0	0
CDKN2A	0	0	0	2	0	0	0	0	0	0	0
CREBBP	0	0	0	0	0	0	0	0	0	10	0
CUX1	0	0	6	0	0	0	0	0	0	0	0
DNMT3A	0	304	25	0	0	0	0	0	0	27	0
EP300	0	0	0	0	0	0	13	0	0	0	0
ETV6	0	0	0	0	0	0	0	12	0	0	0
EZH2	0	0	32	0	0	0	0	3	7	0	0
FBXW7	1	0	0	0	0	0	6	0	0	0	0
GATA2	0	0	0	0	0	0	33	0	0	0	0
GNAS	0	0	2	0	0	0	0	0	0	0	0
IDH1	0	78	27	0	0	0	0	0	0	0	0
IKZF1	0	0	0	0	0	0	0	0	0	0	0
JAK2	0	0	8	0	0	0	0	0	2	0	0
KDM5A	0	0	0	0	0	0	0	0	0	0	0
KDM6A	0	0	0	0	0	0	0	0	9	0	0
KIT	0	0	0	0	0	18	9	0	36	0	0
KRAS	0	27	0	0	0	14	0	21	0	0	0
MLL	0	0	64	0	0	0	0	0	0	5	0
MLL2	3	7	0	0	0	0	0	0	0	0	0
MLL3	0	0	0	0	0	0	2	0	4	0	0
MLL5	0	2	0	0	0	0	0	0	0	0	0
MPL	0	0	2	0	0	0	0	0	0	0	0
MYC	0	27	0	0	0	0	0	0	0	0	0
NF1	0	17	5	6	0	0	0	0	0	0	0
NPM1	0	436	0	0	0	0	0	0	0	0	0
NRAS	0	93	31	0	0	66	32	27	0	0	0
PHF6	0	0	30	0	0	0	0	12	0	0	0
PRPF40B	0	0	0	0	0	0	0	0	3	0	0
PTEN	3	0	0	0	0	0	0	0	0	0	0
PTPN11	0	86	0	11	0	0	0	21	0	0	0
RAD21	0	44	0	0	0	0	0	0	8	0	0
RB1	1	0	0	0	0	0	0	0	0	0	0
RUNX1	0	0	109	0	0	0	0	15	0	1	0
SF1	0	0	0	0	0	0	0	0	0	0	0
SF3A1	0	0	0	0	0	0	0	0	0	0	0
SF3B1	8	0	0	0	0	0	0	13	0	0	0
SFRS2	0	0	89	0	0	0	0	0	0	0	0
SH2B3	0	0	0	0	0	0	0	1	0	0	0
STAG2	0	0	65	0	0	0	0	0	0	0	0
TET2	0	99	53	0	0	0	0	0	0	0	0
TP53	0	0	0	98	0	0	0	0	0	0	0
U2AF1	0	0	26	0	0	0	0	9	0	0	0
U2AF2	0	0	0	0	0	0	0	0	0	0	0
WT1	0	0	0	0	44	0	28	0	0	0	0
ZRSR2	0	0	12	0	0	0	0	0	0	0	0
CEBPA_mono	0	36	4	0	0	0	14	0	0	0	0
CEBPA_bi	0	0	0	0	0	0	72	0	0	0	0
FLT3_ITD	0	239	23	0	70	0	0	0	0	0	0
FLT3_TKD	0	72	0	0	21	23	0	0	0	0	0
FLT3_other	0	43	16	0	14	0	0	0	0	0	0
IDH2_p172	0	0	0	0	0	0	0	0	0	36	0
IDH2_p140	0	71	35	0	0	0	0	0	0	0	0
inv3_t3_3	0	0	0	0	0	0	0	23	0	0	0
t_9_22	0	0	0	0	0	0	0	0	0	0	0
minus5_5q	0	0	0	107	0	0	0	0	0	0	0
minus7	0	0	0	50	0	0	0	38	0	0	0
minus7q	0	0	0	23	0	10	0	0	0	8	0
abn7other	0	0	0	17	0	0	0	0	0	0	0
plus8_8q	0	0	42	26	29	21	0	0	0	10	16
minus9q	0	0	0	24	0	0	11	0	17	0	0
mono12_12p_abn12p	0	0	4	42	0	0	0	0	0	0	0
plus13	0	0	12	1	0	2	0	0	0	0	0
mono17_17p_abn17p	0	0	0	77	0	0	0	0	0	0	0
minus18_18q	0	0	0	24	0	0	0	0	0	0	0
minus20_20q	0	0	9	24	0	0	0	0	0	0	0
plus21	0	0	0	17	0	7	6	0	0	0	0
plus22	0	0	0	7	0	18	0	0	0	0	0
minusY	0	0	0	0	0	0	0	0	39	0	0
t_15_17	0	0	0	0	65	0	0	0	0	0	0
t_8_21	0	0	0	0	0	0	0	0	63	0	0
inv16_t16_16	0	0	0	0	0	82	0	0	0	0	0
t_6_9	0	0	0	0	14	0	0	0	0	0	0
abn3q_other	0	0	0	43	0	0	0	0	0	0	0
plus11_11q	0	0	4	15	0	0	0	0	0	0	0
mono4_4q_abn4q	0	0	0	20	0	0	0	0	0	0	1
complex	0	0	0	161	0	0	0	0	0	0	0
t_9_11	0	0	0	0	0	0	0	0	0	0	0
t_v_11	0	0	0	0	0	0	0	0	0	0	14
